# Supplementary material for: APOPT1/COA8 assists COX assembly and is oppositely regulated by UPS and ROS
Source: EMBO Mol Med. 2018 Dec 14;11(1):e9582. doi: 10.15252/emmm.201809582 (PMC6328941; doi:10.15252/emmm.201809582)
Supplement: Supplementary file 8 — Source Data for Appendix [file EMMM-11-e9582-s007.zip]

Archive with 9 entries (8 files):
- Appendix_Figure__S2.pdf
- Appendix_Figure_S3.pdf
- Appendix_Figure_S5.pdf
- Appendix_Figure_S8.pdf
- __MACOSX/
- __MACOSX/._Appendix_Figure__S2.pdf
- __MACOSX/._Appendix_Figure_S3.pdf
- __MACOSX/._Appendix_Figure_S5.pdf
- __MACOSX/._Appendix_Figure_S8.pdf
